# Supplementary material for: Zika virus diversity in mice is maintained during early vertical transmission from placenta to fetus, but reduced in fetal bodies and brains at late stages of infection
Source: PLoS Negl Trop Dis. 2023 Oct 5;17(10):e0011657. doi: 10.1371/journal.pntd.0011657 (PMC10581492; doi:10.1371/journal.pntd.0011657)
Supplement: S1 Table — (XLSX) [file pntd.0011657.s001.xlsx]

## Sheet: Sheet1
S1 Table. Variant frequencies in inoculum and whole genome sequencing for combined placentas and fetuses from set 1
								Dam A		Dam B		Dam C
	Nucleotide			Amino acid			Inoculum	Plac	Fet	Plac	Fet	Plac	Fet
Gene	Pos	Ref	Alt	Pos	Ref	Alt	>3000x	>4000x	33x	3000x	41x	3000x	46x
Capsid	346	T	C	80	I	T						0.5	33
Capsid	434	T	C	109	S					23	46
Capsid	449	C	T	114	G							11	30
prM	693	A	G	196	T	A		22	14			10	20
M	798	T	C	231	S	P		22	36	6	25	10	4
M	970	C	T	288	A	V	66
Env	996	A	G	297	S	G				0.3	29
Env	1087	A	G	327	D	G						23	13
Env	2471	A	G	788	L							0.3	27
NS1	3305	G	A	1066	E							0.1	19
NS1	3338	T	C	1077	T			19	0
NS1	3535	T	C	1143	V	A		20	9	37	25
NS2A	3650	C	T	1181	S			17	13
NS2A	3821	T	C	1238	S					24	15
NS2A	3895	C	T	1263	A	V		23	0	5	15	49	13
NS2A	4146	C	T	1347	L			15	0
NS2A	4184	C	T	1359	N		56
NS2B	4317	A	G	1404	M	V				63	45
NS2B	4319	G	A	1404	M	I		32	55
			T					8	9
NS2B	4338	A	G	1411	I	V						18	20
NS3	4697	T	C	1530	R					36	15
NS3	5336	G	A	1743	V							7	17
NS3	5680	C	T	1858	S	F	70
NS3	5693	T	C	1862	V		66
NS3	5744	A	G	1879	T							21	22
NS3	6305	T	G	2066	D	E						22	19
NS3	6373	A	G	2089	K	R		20	7	8	22
NS4B	7176	G	A	2357	A	T				28	42
NS5	7943	C	A	2612	A		65
NS5	8123	T	C	2672	S					30	34
NS5	8603	C	T	2832	A			23	50
NS5	9722	T	C	3205	D							8	37
quality score	≥90		x = average coverage per position of whole genome or targeted sites
	≤89
