# Supplementary material for: Zika virus diversity in mice is maintained during early vertical transmission from placenta to fetus, but reduced in fetal bodies and brains at late stages of infection
Source: PLoS Negl Trop Dis. 2023 Oct 5;17(10):e0011657. doi: 10.1371/journal.pntd.0011657 (PMC10581492; doi:10.1371/journal.pntd.0011657)
Supplement: S2 Table — (XLSX) [file pntd.0011657.s002.xlsx]

## Sheet: Sheet1
	S2 Table. Variant frequencies in whole genome vs. targeted sequencing for Dam D							D-1				D-2
								Placenta		Brain		Placenta		Brain
		Nucleotide			Amino acid			WG	T	WG	T	WG	T	WG	T
		Pos	Ref	Alt	Pos	Ref	Alt	93x	198x	50x	164x	75x	189x	76x	185x
	Capsid	346	T	C	80	I	T	81	77.7	100	100	83	86.2	100	100
	NS2A	3895	C	T	1263	A	V	66	74.8	100	99.6	80	82	100	100
	NS2B	4319	G	A	1404	M	I	10	9.3
	NS2B	4338	A	G	1410.33	L		0	10.3
	NS3	5744	A	G	1879	T		11	13.6364
	NS3	6287	T	C	2060	D		3.7	10.8
	NS3	6305	T	G	2066	D	E	11	14.1304			0	11.1
	NS5	8603	C	T	2832	A		0	10.1
	quality score	≥90	WG = Whole genome
		≤89	T = Targeted
	x = average coverage per position of whole genome or targeted sites
