# Supplementary material for: Zika virus diversity in mice is maintained during early vertical transmission from placenta to fetus, but reduced in fetal bodies and brains at late stages of infection
Source: PLoS Negl Trop Dis. 2023 Oct 5;17(10):e0011657. doi: 10.1371/journal.pntd.0011657 (PMC10581492; doi:10.1371/journal.pntd.0011657)
Supplement: S3 Table — (XLSX) [file pntd.0011657.s003.xlsx]

## Sheet: Sheet1
S3 Table. Variant frequencies in whole genome vs. targeted sequencing for Dam E							E-1				E-2				E-3				E-4
							Placenta		Brain		Placenta		Brain		Placenta		Brain		Placenta		Brain
	Nucleotide			Amino acid			WG	T	WG	T	WG	T	WG	T	WG	T	WG	T	WG	T	WG	T
	Pos	Ref	Alt	Pos	Ref	Alt	125x	196x	115x	177x	76x	191x	48x	178x	87x	196x	59x	174x	96x	187x	50x	189x
Capsid	449	C	T	114	G												96	98.4			98	97.5
M	770	C	T	221	S						10.4	0
NS1	2987	T	A	960	S	R	13	16.4			20	18.2			14	16.9			11	14.8
NS2A	3895	C	T	1263	A	V	68	60.4	100	100	68	57	98	98.9	64	64.9			62	59.3
NS2A	4004	A	T	1299	A		9	13.1			15	23.4			16	17.7			15	13.3
NS2A	4015	C	T	1303	A	V	10	0.6
NS2A	4175	C	T	1356	D												0	13.6			30	21.6
NS2B	4319	G	A	1404	M	I	20	15.8			31	13.5			22	17.2			23	13.3
			T				15	6.1									94	98.9			100	98.6
NS3	4823	A	G	1572	G		31	28.3	100	100	22	24.5	21	30.2	27	23.5			24	17.7
NS3	5336	G	A	1743	V												97	98.1			94	97.2
NS5	8603	C	T	2832	A		14	15.7			23	16.2			24	26.8			12	13.8
quality score	≥90	WG = Whole genome
	≤89	T = Targeted
x = average coverage per position of whole genome or targeted sites
