# Supplementary material for: Zika virus diversity in mice is maintained during early vertical transmission from placenta to fetus, but reduced in fetal bodies and brains at late stages of infection
Source: PLoS Negl Trop Dis. 2023 Oct 5;17(10):e0011657. doi: 10.1371/journal.pntd.0011657 (PMC10581492; doi:10.1371/journal.pntd.0011657)
Supplement: S4 Table — (XLSX) [file pntd.0011657.s004.xlsx]

## Sheet: Sheet1
S4 Table. Variant frequencies in whole genome vs. targeted sequencing for Dam F							F-1				F-2				F-3				F-4
							Placenta		Brain		Placenta		Brain		Placenta		Brain		Placenta		Brain
	Nucleotide			Amino acid			WG	T	WG	T	WG	T	WG	T	WG	T	WG	T	WG	T	WG	T
	Pos	Ref	Alt	Pos	Ref	Alt	89x	204x	45x	177x	110x	203x	126x	196x	83x	175x	80x	178x	93x	173x	59x	169x
Capsid	449	C	T	114	G		81	70.8	100	100	80	69.9	100	100	82	73.8	99	100	80	74	100	100
NS1	3269	C	T	1054	Y		9.1	13.986			13	17.6			15	8			11	11.4
NS1	3535	T	C	1143	V	A	15	18.9474			19	21.3			21	12.6			14	18.2
NS2A	3895	C	T	1263	A	V					16	4.7
NS2B	4317	A	G	1404	M	V	17	17.1254			11	16.1			10	13.9			25	15.7
NS2B	4319	G	T	1404	M	I	68	69.1131	100	100	78	72.9	99	100	82	75	100	100	67	72.9	98	99.6
NS3	4697	T	C	1530	R		11	15.3846			11	11.3
NS3	4805	A	G	1566	R		13	6.79012
NS3	5336	G	A	1743	V		79	75	100	100	79	80.8	100	100	74	79.4	99	100	75	67.5	100	98.1
NS3	5460	A	G	1785	I	V			32	23.9
quality score	≥90	WG = Whole genome
	≤89	T = Targeted
x = average coverage per position of whole genome or targeted sites
