# Supplementary material for: Zika virus diversity in mice is maintained during early vertical transmission from placenta to fetus, but reduced in fetal bodies and brains at late stages of infection
Source: PLoS Negl Trop Dis. 2023 Oct 5;17(10):e0011657. doi: 10.1371/journal.pntd.0011657 (PMC10581492; doi:10.1371/journal.pntd.0011657)
Supplement: S5 Table — (XLSX) [file pntd.0011657.s005.xlsx]

## Sheet: Sheet1
S5 Table. Primers for Targeted Sequencing
	Nucleotide Position
Primer Set	Start	End	Forward Primer (5'-3')	Reverse Primer (5'-3')
1	310	720	GATGGGGTTCAGTGGGGAAA	GATGGCAGGTTCCGTACACA
2	764	1166	CCCCTCCCATTCCACTAGGA	TGCCTCATAGCAGTAGGATCT
3	2902	3307	ACACACTGAAGGAATGCCCA	AGCTCTTCACTGTGCCATGG
4	3313	3718	TTCGGTTTGAGGAATGCCCA	GCAAGCTTAGCCAGGTCACT
5	3701	4106	TGACCTGGCTAAGCTTGCAA	TCCCTTCAGAGAGAGGAGCA
6	4110	4520	GGCAGTGTGAAGAAGAACTTACC	GAGTATGATCTCTCTCATGGGGG
7	4667	5067	CACAGATGGAGTGTACAGAGTAA	TGCCATAAAGTCCTATCACTCTCC
8	5290	5690	GGGTTGTCGCTGCTGAAATG	TGTTTTTCCAGAATGATCCGTCAC
9	5712	6112	AGGAACGGCAATGAGATCGC	TGGAGGTAAATATTGTCAAGGAGCA
10	6240	6653	GTTTGGCTGGCCTATCAGGT	TGTTCCCAGCAACCCCAAAA
11	7105	7515	ACTACTCCTTAATGGCGATGGC	CTGTGATCAGGGCCCCAG
12	7903	8314	ATCTTGGATGTGGCAGAGGG	GTAGAGTTGCGGGAGAGTGG
13	8552	8957	TGACGAGAACCACCCATATAGG	TGGATCGTTCACAGCTTCCA
